# Supplementary material for: Production of Cyclic Anhydride-Modified Starches
Source: Polymers (Basel). 2021 May 7;13(9):1504. doi: 10.3390/polym13091504 (PMC8125099; doi:10.3390/polym13091504)
Supplement: Supplementary file 1 [file polymers-13-01504-s001.zip]

Archive with 1 entries (1 files):
- polymers-1199622-supplementary.pdf
